# Supplementary material for: Novel and pragmatic exploration of variation in glottic parameters in non-parallel versus parallel vocal cord CT planes with potential reporting pitfalls
Source: PLoS One. 2023 Oct 30;18(10):e0293659. doi: 10.1371/journal.pone.0293659 (PMC10615301; doi:10.1371/journal.pone.0293659)
Supplement: S1 Data — (XLSX) [file pone.0293659.s001.xlsx]

## Sheet: DEMOGRAPHY
SR.NO.	AGE	GENDER	HT cm	WT kg	BMI
1	33	1	167	69	24.74
2	39	2	165	104	38.2
3	67	1	165	72.3	26.5
4	61	2	154.5	68	28.34
5	55	1	166	84.3	30.78
6	60	1	171	90	31
7	28	1	174	60	19.8
8	58	2	156.6	80.15	32.68
9	45	2	181.6	62	18.8
10	27	1	173	151	50.47
11	55	1	167	70.4	25.24
12	64	1	167	86	30.8
13	25	2	156	66	27.11
14	33	1	173	82	27.4
15	57	1	186.8	101	28.94
16	57	1	173	74	24.6
17	56	2	153	115	49.13
18	45	1	175	98	32
19	29	1	176	89	28.7
20	58	1	176	125	37.45
21	46	1	176	105.8	34.16
22	54	2	144	74.4	35.8
23	29	1	175	70.4	23
24	23	2	170	61	21.16
25	42	2	165	86	31.6
26	57	2	166	81	29.39
27	56	2	153	115	49.13
28	57	1	174.2	61	20.1
29	53	2	156	66	27.12
30	23	1	158	57.8	23.15
31	25	2	155.5	53	22
32	57	2	151	86.2	36.18
33	19	1	171	68.4	23.4
34	37	2	163	79	29.7
35	45	1	178.7	144.5	45
36	30	2	160	99	38.3
37	70	2	152	78	33.7
38	27	1	173	150	50
39	55	2	149	62	28
40	30	2	184	81	24
41	70	2	162	64	24.4
42	59	2	155.7	84.4	34.8
43	67	2	152.7	64.5	27.6
44	50	1	155	113	47
45	67	2	156.5	56	22.8
46	58	2	147	63	29
47	37	2	159	76.8	30.2
48	53	2	159	87.5	33.3
49	54	2	153	68	29
50	28	2	162	69	25.3
51	36	1	170	67	23.1
52	54	2	154	78.2	33
53	88	1	180	90	28
54	54	1	169	60	21
55	27	1	160	47	16.4
56	62	1	158	70.5	28.2
57	47	1	163	64	24
58	55	2	160.5	69	26.8
59	24	1	170	83.4	28.8
60	53	2	154	75	31.6
61	34	2	163	74	27.8
62	40	2	151	86	37.4
63	32	2	160	76	30
64	50	2	156	87	35.7
65	55	2	146	60.4	28.2
66	31	2	159	59	23.3
67	48	1	192	138	37.4
68	72	1	149	39	17.6
69	19	2	156	75	30.7
70	43	2	154.3	68.5	28.7
71	52	2	158	74	29.6
72	51	2	152.5	79	33.9
73	37	2	154	49	20.7
74	34	2	167	103	37
75	47	2	146	85	39.8
76	48	2	157	78.7	32
77	62	2	146	65	30.5
78	60	2	164	67	25
79	65	1	160	77.7	30.3
80	43	1	153	90	38.4
81	27	2	171.7	70	23.8
82	32	1	179.4	60.5	18.8
83	25	1	174.7	84	27.5
84	71	1	167	71.2	25.5
85	59	2	143	69	33.7
86	38	2	146	63	29.56
87	71	1	162	71.5	27.24
88	77	2	143	43	21
89	40	1	178	113	35.6
90	36	2	150	72	32
91	48	1	180	111	34.3
92	44	1	167	98	35.14
93	29	2	158	65.5	26.2
94	22	1	163	84	31.6
95	29	1	175.4	78	25.47
	46.3263	1 day, 18:53:00	162.666	79.5995	29.9293
	15.2953		10.808	21.5665	7.13149
	19		143	39	16.4
	88		192	151	50.47

## Sheet: neck leng.+angle+BMI
SR.NO.	ant.neck length cm	cord angle	BMI
1	57.7	30.5	24.74
2	40.7	25.7	38.2
3	70.1	23.9	26.5
4	52	25.2	28.34
5	38.2	16.8	30.78
6	59.7	27.4	31
7	39.5	32.4	19.8
8	85.2	21.7	32.68
9	89.4	17.4	18.8
10	62	20.5	50.47
11	46.7	17.1	25.24
12	34.4	34.6	30.8
13	56.7	31.2	27.11
14	47.3	22	27.4
15	42.6	32.3	28.94
16	56.6	23.5	24.6
17	27.7	31.4	49.13
18	60	30.4	32
19	80	33.7	28.7
20	38.4	27.2	37.45
21	71.8	19.9	34.16
22	23.9	33.4	35.8
23	84.7	25	23
24	62.1	27.4	21.16
25	76.1	32.7	31.6
26	63.6	24.1	29.39
27	76.2	23.8	49.13
28	100.8	21.3	20.1
29	51.6	35.9	27.12
30	69.2	27.6	23.15
31	71	33.6	22
32	66.4	24.7	36.18
33	81.6	21.1	23.4
34	58.8	28.5	29.7
35	58.1	24.1	45
36	10.5	29.1	38.3
37	20.8	27	33.7
38	37	21.6	50
39	66	28.9	28
40	74.4	13.6	24
41	53.1	23.4	24.4
42	36.4	25.6	34.8
43	61.1	22.4	27.6
44	30	30.6	47
45	42.5	25.6	22.8
46	52.4	25.4	29
47	69.5	18.1	30.2
48	54	14.9	33.3
49	58.7	20.5	29
50	71.8	14.7	25.3
51	62.1	14.3	23.1
52	72.8	16.1	33
53	77.3	12	28
54	81.7	20.3	21
55	68.9	23.4	16.4
56	42.7	14.4	28.2
57	70.3	22.5	24
58	34	16.7	26.8
59	58.8	23.9	28.8
60	58.7	20.3	31.6
61	81.4	22.2	27.8
62	39	37	37.4
63	65.9	17.9	30
64	63.8	30	35.7
65	78.6	22.2	28.2
66	90.7	29.6	23.3
67	85.2	18.1	37.4
68	81.3	23.6	17.6
69	29.9	32.9	30.7
70	55.5	28.8	28.7
71	47.7	25.4	29.6
72	41.4	15	33.9
73	71.8	10.5	20.7
74	54.6	24.4	37
75	26.2	35.4	39.8
76	35.9	26.1	32
77	17.3	13.3	30.5
78	52	15	25
79	72.6	20.4	30.3
80	62	6.3	38.4
81	75.4	18.7	23.8
82	74.2	13.1	18.8
83	56.2	24.5	27.5
84	42.8	29.6	25.5
85	27.9	14.8	33.7
86	56.1	29.6	29.56
87	55.8	19.3	27.24
88	35.9	21.7	21
89	43	16.9	35.6
90	29.7	28.1	32
91	43.9	14.4	34.3
92	49	15.3	35.14
93	68.2	28.8	26.2
94	95.3	12.7	31.6
95	89.5	15.8	25.47

## Sheet: param.correlation with angle
SR.NO.	MRN	angle	L.ant com	R.ant com	diff ant.com	L.CSA	R.CSA	diff.CSA	L.AP	R.AP	diff AP	L.Trans.	R.trans.	Diff Trans.	L.rt VC thick	R.rt VC thick.	Rt.thick diff	L.lt VC thick	R.lt.VC thick.	Lt.thick diff	vert.level change	shape change
1	10021337	30.5	0.3	9.6	9.3	328.8	298	30.8	25.2	20.4	4.8	17.6	17.7	0.1	4.7	8.4	3.7	4	5.5	1.5	1	1
2	2414640	25.7	0.1	4.9	4.8	171.4	221.1	49.7	19.5	21	1.5	13.3	12.4	0.9	4.8	4.4	0.4	3.6	4.2	0.6	1	1
3	2253235	23.9	0.2	9	8.8	282.1	269.1	13	26.8	23.5	3.3	12	13	1	5.1	6.4	1.3	3.1	5.1	2	1	2
4	662499	25.2	0.1	3.8	3.7	144.1	186.9	42.8	18.1	17.2	0.9	12.8	13.5	0.7	5.9	6.6	0.7	5.1	8	2.9	1	1
5	2494692	16.8	2	17.6	15.6	232.8	186.7	46.1	24.4	18.7	5.7	13.7	13.5	0.2	5	6.4	1.4	5.3	4.7	0.6	2	2
6	2354770	27.4	0.1	9.2	9.1	248.4	201.8	46.6	21.8	17.7	4.1	15.8	15.5	0.3	5.1	7	1.9	6.1	7.6	1.5	1	1
7	10093329	32.4	0.1	2.8	2.7	186.2	243.5	57.3	22	22.4	0.4	12	15.4	3.4	7	5.7	1.3	6	4.6	1.4	1	1
8	10132779	21.7	0.1	6	5.9	190.3	236.6	46.3	22.2	24.2	2	11.8	14.1	2.3	3.3	3.4	0.1	3.7	3.4	0.3	1	1
9	10133818	17.4	0.1	1.3	1.2	267.5	289	21.5	24.4	28.3	3.9	12.9	10.7	2.2	4.2	1.8	2.4	4.3	3.8	0.5	2	2
10	1207570	20.5	0.1	10.2	10.1	165.5	120.2	45.3	22.3	17.5	4.8	9.3	8.7	0.6	8.5	8	0.5	5.5	7.4	1.9	1	2
11	10146764	17.1	1	1.5	0.5	155.3	179	23.7	18.3	20.4	2.1	10.6	11.5	0.9	4.8	5.2	0.4	6	5	1	1	1
12	2397795	34.6	0.1	11.7	11.6	125.8	96.2	29.6	22.4	18.9	3.5	7.5	5.7	1.8	8.5	9.6	1.1	7	9.8	2.8	1	2
13	10137614	31.2	0.1	3.5	3.4	162.5	222.6	60.1	18.7	19.7	1	11.8	14.3	2.5	3.5	3.2	0.3	3.6	3.5	0.1	1	1
14	870190	22	0.4	6.9	6.5	163	147.1	15.9	18.9	13.7	5.2	12.9	13.4	0.5	4.8	8	3.2	5.2	7.7	2.5	1	1
15	2106099	32.3	1	10.3	9.3	206	181.7	24.3	23.8	20.8	3	11.4	12.8	1.4	5.2	9.3	4.1	5	10	5	1	1
16	467730	23.5	1.1	11.9	10.8	194.8	161.4	33.4	25	21	4	11.6	10.9	0.7	7	9.6	2.6	6.8	8.6	1.8	1	1
17	2512568	31.4	0.2	5	4.8	108	180.3	72.3	17.8	19.6	1.8	8.8	12.2	3.4	3.6	5.1	1.5	4.5	4.9	0.4	1	1
18	2314218	30.4	0.1	23.4	23.3	172.9	102.2	70.7	23.7	11.9	11.8	8.4	10.6	2.2	9.5	7.8	1.7	6	7.2	1.2	1	2
19	10321441	33.7	2.1	15.5	13.4	252.7	230.4	22.3	24.6	14.8	9.8	12.9	17.2	4.3	5.1	8.7	3.6	4.9	6.9	2	1	1
20	10113045	27.2	1.1	17.6	16.5	176	168.1	7.9	24.8	19.5	5.3	10.3	12.2	1.9	6.8	7.7	0.9	7.1	6.6	0.5	2	1
21	1021587	19.9	1.3	11	9.7	145.4	186.7	41.3	25.7	24.3	1.4	6.9	9.7	2.8	5.8	6.4	0.6	5.6	5.8	0.2	1	1
22	2100886	33.4	1	4.8	3.8	87.8	105.9	18.1	13.3	15.3	2	9.7	10.6	0.9	4.6	5.2	0.6	5.1	5.5	0.4	1	2
23	1009242	25	1.4	6.7	5.3	155.8	168.4	12.6	20.3	23.7	3.4	10.4	8.9	1.5	6.3	7.6	1.3	6.3	6.3	0	1	1
24	10079184	27.4	0.3	2.3	2	168.1	258.5	90.4	18.4	20.7	2.3	12.8	11.9	0.9	5.9	2.6	3.3	5.3	2.3	3	1	1
25	10029417	32.7	0.5	1	0.5	189	288.6	99.6	19.1	20.7	1.6	12.4	12.7	0.3	4.7	0.7	4	4.7	0.5	4.2	1	1
26	10126866	24.1	0.2	3.1	2.9	129.7	153.3	23.6	19.4	19.1	0.3	8.3	12.3	4	4.2	4.8	0.6	4.7	5	0.3	1	1
27	2288457	23.8	0.2	13.5	13.3	212.8	174.9	37.9	27	21	6	12	10.9	1.1	3.9	5.6	1.7	4.2	7.5	3.3	1	1
28	2233908	21.3	0.8	10.2	9.4	142	133.8	8.2	24.6	25.8	1.2	9.3	6.8	2.5	5.4	4.8	0.6	5.2	4.2	1	1	1
29	2102385	35.9	0.1	6.9	6.8	112.3	99.5	12.8	18.6	13.2	5.4	7.9	10	2.1	3.7	7.5	3.8	6	8.4	2.4	1	1
30	10090332	27.6	1	7	6	189.1	182.9	6.2	22.1	19.9	2.2	10.4	11.8	1.4	5.2	5.4	0.2	4.7	5.4	0.7	1	2
31	2577613	33.6	0.1	7.6	7.5	104.5	101.6	2.9	17.4	14.6	2.8	8.6	9.5	0.9	5.1	7.4	2.3	5.2	7.9	2.7	1	1
32	167871	24.7	0.7	6.5	5.8	124.6	136.8	12.2	18.8	17.7	1.1	9.2	9.9	0.7	5.4	5.8	0.4	5.5	5.8	0.3	2	1
33	10019808	21.1	0.9	3	2.1	237.6	239.1	1.5	2.1	24.7	22.6	13.1	13.3	0.2	5.5	5.3	0.2	5.3	5.6	0.3	1	2
34	10097293	28.5	0.3	5.3	5	179.2	264.8	85.6	21.1	21.4	0.3	11.7	14	2.3	4.8	5.3	0.5	5.1	5.4	0.3	1	2
35	10180825	24.1	0.1	6.1	6	195.6	213.2	17.6	23.5	23.7	0.2	11.2	12.5	1.3	7.5	6.4	1.1	7.1	6.1	1	1	2
36	10174775	29.1	0.2	6.5	6.3	93.1	91.2	1.9	15.9	3.7	12.2	7.9	4.2	3.7	3.4	3.2	0.2	3.6	3.7	0.1	1	1
37	2543129	27	0.9	1	0.1	67.9	77	9.1	14.3	16.9	2.6	7.1	5.9	1.2	4.9	5.3	0.4	4.8	5.6	0.8	1	2
38	2386521	21.6	0.1	2.4	2.3	197.5	245.9	48.4	21.7	23.8	2.1	12.2	13.9	1.7	6.3	5.2	1.1	5.9	5.3	0.6	1	1
39	2495336	28.9	0.1	4	3.9	137.9	151.9	14	17.7	16.1	1.6	12.3	13.6	1.3	3.3	4.3	1	3.3	4.4	1.1	1	1
40	10092348	13.6	0.1	2.2	2.1	180	260	80	23.6	27.5	3.9	12.8	11.7	1.1	5.7	4.6	1.1	5.7	5	0.7	1	1
41	2373497	23.4	0.3	5.4	5.1	130.5	149.7	19.2	18.3	17	1.3	11.3	12	0.7	4.2	6.9	2.7	5.2	7.2	2	1	2
42	2214045	25.6	0.2	2.4	2.2	137.6	161.2	23.6	16.9	17.4	0.5	11.2	13.2	2	4.5	4.3	0.2	4.8	4.4	0.4	1	1
43	2278230	22.4	0.2	1.3	1.1	95.3	100	4.7	15.7	16.3	0.6	6.8	6.1	0.7	6.7	9.1	2.4	5.7	7	1.3	1	2
44	10085478	30.6	0.2	4.7	4.5	135.5	184.9	49.4	17.2	17.2	0	10.5	14.1	3.6	3.4	4	0.6	4.4	4	0.4	1	1
45	2051309	25.6	0.3	5.4	5.1	128.3	117.4	10.9	18	17.4	0.6	10.4	11.4	1	4.1	4.7	0.6	5	5.1	0.1	1	2
46	2439604	25.4	0.1	5.3	5.2	99	102.5	3.5	16.1	15.2	0.9	8.6	9.3	0.7	4.6	6.6	2	4	5.9	1.9	1	1
47	10077659	18.1	1.2	1.2	0	124.2	140.1	15.9	16.1	17.4	1.3	9.7	9.9	0.2	4.5	6	1.5	4.7	6.4	1.7	1	1
48	2284303	14.9	1.3	6.2	4.9	116.5	103	13.5	18.2	15.8	2.4	9.4	9.3	0.1	6	6.5	0.5	6.3	7.1	0.8	1	1
49	2462944	20.5	0.2	4.9	4.7	148.7	184.5	35.8	18.9	18.1	0.8	12.2	30.3	18.1	4.6	5.5	0.9	4.9	5.6	0.7	1	1
50	10028419	14.7	0.2	1.4	1.2	108.6	98.4	10.2	16.4	16.9	0.5	9	9.4	0.4	7.8	6.5	1.3	7.4	7.1	0.3	1	2
51	10184942	14.3	0.2	2.2	2	194.5	211	16.5	22.2	24	1.8	12	11.1	0.9	5.2	5	0.2	5.5	5.4	0.1	2	2
52	2033242	16.1	0.2	0.4	0.2	96.4	117.5	21.1	19.5	20.7	1.2	7.8	7.1	0.7	6	7.7	1.7	5.8	7.4	1.6	1	1
53	2478433	12	0.2	0.5	0.3	224.7	220.7	4	26.9	27.4	0.5	10.8	10.5	0.3	6.9	7.2	0.3	7.2	7.3	0.1	1	2
54	2563688	20.3	2	9.1	7.1	165	230.4	65.4	23.5	24.4	0.9	12.5	11.9	0.6	5.5	5.1	0.4	5.1	5.4	0.3	1	1
55	10065818	23.4	0.3	7.1	6.8	204.2	191.9	12.3	20.6	20.1	0.5	13.1	13.1	0	3.3	4	0.7	3.2	4.3	1.1	2	2
56	2414517	14.4	0.3	4.4	4.1	130.3	139.6	9.3	22.5	21.8	0.7	10.3	9.2	1.1	6	7.1	1.1	5.9	7.3	1.4	1	2
57	10062800	22.5	0.1	6.1	6	230.8	225.8	5	24.4	25	0.6	13.5	12.2	1.3	4.3	5.8	1.5	4	5	1	1	1
58	2565205	16.7	0.2	1.5	1.3	104	175.8	71.8	14.1	17.7	3.6	12.3	12.8	0.5	3.5	4.9	1.4	3.2	4.9	1.7	1	1
59	2383458	23.9	1.9	9.6	7.7	144.1	145	0.9	24.7	21.5	3.2	8.4	12.9	4.5	4.9	6.2	1.3	5.2	6.6	1.4	1	1
60	2067189	20.3	0.3	2.7	2.4	220	255	35	21	20.9	0.1	14.9	15.9	1	3.2	4.7	1.5	4	4.7	0.7	1	1
61	1019937	22.2	0.5	3.7	3.2	110.4	156	45.6	16.2	18	1.8	10.5	12	1.5	3.7	4.3	0.6	4.4	4.7	0.3	1	1
62	2437444	37	0.3	6.1	5.8	186.8	216.6	29.8	20.5	17.9	2.6	13.3	15.4	2.1	3.6	5.3	1.7	3.8	5.3	1.5	1	1
63	10338851	17.9	1.7	18	16.3	192	107.8	84.2	22.6	13.5	9.1	12	11.3	0.7	4.9	6	1.1	4.5	6.6	2.1	1	1
64	2032390	30	0.2	6.1	5.9	143.8	200	56.2	19.2	17.2	2	11.8	15.5	3.7	4.6	4.3	0.3	4.6	4.8	0.2	1	1
65	10200489	22.2	0.5	1.6	1.1	73	107.9	34.9	15.7	16.4	0.7	6.4	6.5	0.1	4.3	4.6	0.3	4.7	5.3	0.6	1	1
66	2571560	29.6	0.3	2.2	1.9	127.6	224.7	97.1	16.4	18.3	1.9	11	17.3	6.3	4.9	6.8	1.9	5.2	7.2	2	1	1
67	2531355	18.1	0.1	11.2	11.1	346	357.6	11.6	34.9	13.5	21.4	14.3	14.2	0.1	2.2	5	2.8	2.1	5.3	3.2	1	1
68	2153047	23.6	1.4	8.6	7.2	133.5	148.9	15.4	22.8	23.6	0.8	8.2	9	0.8	6.8	7	0.2	6	7	1	1	2
69	2549390	32.9	0.1	8.4	8.3	94.5	107.4	12.9	17.4	17.1	0.3	8	8.8	0.8	5.1	4.7	0.4	5.1	5	0.1	1	1
70	2439611	28.8	0.2	1	0.8	128	150.3	22.3	17.7	18.5	0.8	10.4	12.3	1.9	4.2	5.9	1.7	4.6	5.9	1.3	2	1
71	2454443	25.4	0.1	5.6	5.5	128.1	117.8	10.3	18.8	15.6	3.2	10.7	12.8	2.1	5.1	5.6	0.5	5.5	5.9	0.4	1	2
72	2357858	15	0.1	9.7	9.6	130.8	177	46.2	22	19.4	2.6	9.9	12.3	2.4	5.1	6.4	1.3	4.7	6.3	1.6	2	1
73	2028456	10.5	0.1	0.2	0.1	141.2	139	2.2	19.4	21	1.6	10.3	11	0.7	3.6	3.6	0	4.2	4	0.2	1	2
74	2492088	24.4	0.1	3.8	3.7	185	236.5	51.5	20.5	21.7	1.2	13	12.9	0.1	3.4	5.3	1.9	3.3	4.7	1.4	1	1
75	10025082	35.4	0.1	7.9	7.8	124.3	153.3	29	18.2	13.1	5.1	9.2	11.3	2.1	5.7	9.3	3.6	5.5	5.8	0.3	1	1
76	10026161	26.1	0.1	5.7	5.6	161	168	7	20.3	17.7	2.6	11.7	12.1	0.4	3.9	5.1	1.2	4.5	5.5	1	1	1
77	2577613	13.3	0.1	4.3	4.2	72.5	87.8	15.3	16.2	17	0.8	8.3	8.1	0.2	5.6	8.8	3.2	5.5	7.7	2.2	1	2
78	2219762	15	0.1	12.4	12.3	172.8	239.5	66.7	27.3	24.3	3	9.6	13	3.4	8.2	6.4	1.8	7.4	6.2	1.2	1	1
79	2550428	20.4	0.1	8.5	8.4	211.8	211.1	0.7	26	21.5	4.5	12	12.7	0.7	4.7	5.7	1	4.3	5.8	1.5	1	1
80	2284555	6.3	0.1	0.8	0.7	100.8	97.4	3.4	16.4	16.1	0.3	8.2	8.7	0.5	4.5	5	0.5	5.8	5.9	0.1	2	2
81	2585897	18.7	1.7	9.7	8	230.3	251.5	21.2	23.1	18.3	4.8	15.5	19.4	3.9	3.8	5.7	1.9	4.2	5.8	1.6	1	1
82	2073424	13.1	0.7	5.4	4.7	166	155.3	10.7	21.4	21.4	0	10.6	10.9	0.3	5.1	5.8	0.7	5	5.4	0.4	2	2
83	2561722	24.5	1.4	12.8	11.4	228.9	234.8	5.9	29.2	21.4	7.8	11.3	13.4	2.1	4	4.6	0.6	4.1	4.8	0.7	1	1
84	344017	29.6	0.1	8.2	8.1	240.8	275.3	34.5	25.2	23.6	1.6	14	14.7	0.7	4.6	5.8	1.2	4.9	6.2	1.3	1	1
85	10316314	14.8	0.8	5.7	4.9	233.7	245	11.3	23.4	23.4	0	15.3	14.1	1.2	3.7	5.3	1.6	4.2	5.6	1.4	2	2
86	2073386	29.6	0.6	7.1	6.5	104.2	169.6	65.4	21	20.4	0.6	8.8	12.1	3.3	5.7	4.8	0.9	6.2	4.1	2.1	1	1
87	67061	19.3	0.1	3.8	3.7	141	140	1	21.3	20.9	0.4	10.2	9.7	0.5	5.7	6.7	1	5.1	7	1.9	1	1
88	634885	21.7	0.9	4.1	3.2	68.2	52.3	15.9	14.8	10.8	4	8	7.4	0.6	5.6	7.4	1.8	4.9	6.5	1.6	1	2
89	10303197	16.9	1.8	9	7.2	196.7	189.1	7.6	24.5	23.4	1.1	11.6	9.6	2	5.3	6.2	0.9	5.6	6.7	1.1	1	2
90	452401	28.1	1.6	8.7	7.1	89.3	74.2	15.1	17.6	15.5	2.1	7.1	6.9	0.2	4.7	6.1	1.4	4.4	5.9	1.5	1	1
91	10297361	14.4	0.1	4.7	4.6	126.8	151	24.2	24.3	23.4	0.9	7.9	8.4	0.5	7	4.9	2.1	6.2	4.2	2	1	1
92	10285831	15.3	0.7	7.3	6.6	178.2	165.2	13	24	21.9	2.1	9.6	9.3	0.3	6.5	6.4	0.1	6	6.3	0.3	1	1
93	2538246	28.8	1.3	7.2	5.9	171.5	223.1	51.6	22.4	17.6	4.8	12	13.6	1.6	4.3	5.8	1.5	4.2	5.5	1.3	1	1
94	10320725	12.7	0.3	2.2	1.9	133.1	187.4	54.3	19	20.8	1.8	8.2	14.3	6.1	6.4	5.4	1	6	4.4	1.6	1	1
95	1009242	15.8	1.1	6.8	5.7	158.1	151.7	6.4	23	21.1	1.9	10	10	0	5.5	7.1	1.6	5.5	7.1	1.6	2	1

## Sheet: dichom.variables
SR.NO.	cord angle	vert.level change	shape change	R.fat	R.Thy.cart	R.add.st.	no.of change/5	R.ant.com.Abn	L.fat	L.Thy.cart	L.add.st.	L.ant comm. Abn
1	30.5	1	1	1	1	1	5	2	2	2	2	1
2	25.7	1	1	2	1	1	4	2	2	2	2	1
3	23.9	1	2	1	1	1	4	2	2	2	2	1
4	25.2	1	1	1	2	2	3	2	2	2	2	1
5	16.8	2	2	1	1	1	3	2	2	2	2	1
6	27.4	1	1	1	1	1	5	2	2	2	2	1
7	32.4	1	1	1	1	2	5	2	2	2	2	1
8	21.7	1	1	1	1	1	5	2	2	2	2	1
9	17.4	2	2	1	2	2	1	1	2	2	2	1
10	20.5	1	2	1	1	1	4	2	2	2	2	1
11	17.1	1	1	2	2	2	2	2	2	2	2	1
12	34.6	1	2	1	1	1	4	2	2	2	2	1
13	31.2	1	1	2	1	1	4	2	2	2	2	1
14	22	1	1	1	1	1	5	2	2	2	2	1
15	32.3	1	1	1	1	1	5	2	2	2	2	1
16	23.5	1	1	1	2	1	4	2	2	2	2	1
17	31.4	1	1	1	1	1	5	2	2	2	2	1
18	30.4	1	2	1	1	1	4	2	2	2	2	1
19	33.7	1	1	1	1	1	5	2	2	2	2	1
20	27.2	2	1	1	1	1	4	2	2	2	2	1
21	19.9	1	1	1	1	2	4	2	2	2	2	1
22	33.4	1	2	1	2	1	3	2	2	2	2	1
23	25	1	1	2	2	2	2	2	2	2	2	1
24	27.4	1	1	1	2	1	4	2	2	2	2	1
25	32.7	1	1	1	2	1	4	1	2	2	2	1
26	24.1	1	1	1	1	2	4	2	2	2	2	1
27	23.8	1	1	1	1	2	4	2	2	2	2	1
28	21.3	1	1	1	1	2	4	2	2	2	2	1
29	35.9	1	1	1	1	1	5	2	2	2	2	1
30	27.6	1	2	1	1	1	4	2	2	2	2	1
31	33.6	1	1	1	1	1	5	2	2	2	2	1
32	24.7	2	1	1	1	1	4	2	2	2	2	1
33	21.1	1	2	1	2	2	2	2	2	2	2	1
34	28.5	1	2	1	1	1	4	2	2	2	2	1
35	24.1	1	2	1	1	1	4	2	2	2	2	1
36	29.1	1	1	1	1	1	5	2	2	2	1	1
37	27	1	2	1	2	1	3	2	2	2	1	1
38	21.6	1	1	1	1	2	4	2	2	2	2	1
39	28.9	1	1	1	1	1	5	2	2	2	2	1
40	13.6	1	1	2	2	2	2	2	2	2	2	1
41	23.4	1	2	1	2	1	3	2	2	2	2	1
42	25.6	1	1	1	1	1	5	2	2	2	2	1
43	22.4	1	2	1	2	1	3	2	2	2	2	1
44	30.6	1	1	1	1	1	5	2	2	2	2	1
45	25.6	1	2	1	1	1	4	2	2	2	1	1
46	25.4	1	1	1	1	1	5	2	2	2	2	1
47	18.1	1	1	1	2	2	3	2	2	2	2	1
48	14.9	1	1	1	1	1	5	2	2	2	2	1
49	20.5	1	1	1	1	1	5	2	2	2	2	1
50	14.7	1	2	1	1	1	4	2	2	2	2	1
51	14.3	2	2	2	2	2	0	2	2	2	2	1
52	16.1	1	1	1	2	2	3	2	2	2	2	1
53	12	1	2	2	2	2	1	2	2	2	2	1
54	20.3	1	1	1	1	1	5	2	2	2	2	1
55	23.4	2	2	1	1	1	3	2	2	2	2	1
56	14.4	1	2	1	2	1	3	2	2	2	2	1
57	22.5	1	1	1	1	2	4	2	2	2	2	1
58	16.7	1	1	1	2	1	4	2	2	2	2	1
59	23.9	1	1	1	1	1	5	2	2	2	2	1
60	20.3	1	1	1	1	1	5	2	2	2	2	1
61	22.2	1	1	1	1	2	4	2	2	2	2	1
62	37	1	1	1	1	1	5	2	2	2	2	1
63	17.9	1	1	1	1	2	4	2	2	2	2	1
64	30	1	1	1	1	1	5	2	2	2	2	1
65	22.2	1	1	1	2	1	4	2	2	2	2	1
66	29.6	1	1	1	1	2	4	2	2	2	2	1
67	18.1	1	1	1	1	2	4	2	2	2	2	1
68	23.6	1	2	1	1	2	3	2	2	2	2	1
69	32.9	1	1	1	1	1	5	2	2	2	1	1
70	28.8	2	1	1	2	1	3	2	2	2	2	1
71	25.4	1	2	1	2	1	3	2	2	2	2	1
72	15	2	1	1	2	1	3	2	2	2	2	1
73	10.5	1	2	2	2	1	2	2	2	2	2	1
74	24.4	1	1	1	2	1	4	2	2	2	2	1
75	35.4	1	1	1	1	1	5	2	2	2	2	1
76	26.1	1	1	1	1	1	5	2	2	2	2	1
77	13.3	1	2	1	1	1	4	2	2	2	1	1
78	15	1	1	1	1	1	5	2	2	2	1	1
79	20.4	1	1	1	1	2	4	2	2	2	2	1
80	6.3	2	2	2	2	2	0	2	2	2	2	1
81	18.7	1	1	1	1	1	5	2	2	2	2	1
82	13.1	2	2	1	2	2	1	2	2	2	2	1
83	24.5	1	1	1	1	1	5	2	2	2	2	1
84	29.6	1	1	1	1	1	5	2	2	2	2	1
85	14.8	2	2	1	1	2	2	2	2	2	2	1
86	29.6	1	1	1	1	1	5	2	2	2	2	1
87	19.3	1	1	1	1	2	4	2	2	2	2	1
88	21.7	1	2	1	1	1	4	2	2	2	2	1
89	16.9	1	2	1	1	1	4	2	2	2	2	1
90	28.1	1	1	1	1	1	5	2	2	2	1	1
91	14.4	1	1	1	1	2	4	2	2	2	2	1
92	15.3	1	1	1	2	2	3	2	2	2	2	1
93	28.8	1	1	1	1	1	5	2	2	2	2	1
94	12.7	1	1	1	1	2	4	2	2	2	2	1
95	15.8	2	1	1	1	2	3	2	2	2	2	1

## Sheet: Two CT tech parameters
SR.NO.	MRN		L.shape	L.fat	L.Thy.cart	L.add.st.	L.ant comm. Abn	L.VC thickness.Rt	L.VC thickness.Lt	L.ant com	L. AP diam	L.Tran diam	L.CSA		R.shape	R.fat	R.Thy.cart	R.add.st.	R.ant.com.Abn	R.VC thickness.Rt	R.VC thickness.Lt	R.ant com	R. AP diam	R.Tran diam	R.CSA
1	10021337		1	2	2	2	1	4.7	4	0.3	25.2	17.6	328.8		2	1	1	1	2	8.4	5.5	9.6	20.4	17.7	298
2	2414640		1	2	2	2	1	4.8	3.6	0.1	19.5	13.3	171.4		2	2	1	1	2	4.4	4.2	4.9	21	12.4	221.1
3	2253235		2	2	2	2	1	5.1	3.1	0.2	26.8	12	282.1		2	1	1	1	2	6.4	5.1	9	23.5	13	269.1
4	662499		1	2	2	2	1	5.9	5.1	0.1	18.1	12.8	144.1		2	1	2	2	2	6.6	8	3.8	17.2	13.5	186.9
5	2494692		1	2	2	2	1	5	5.3	2	24.4	13.7	232.8		1	1	1	1	2	6.4	4.7	17.6	18.7	13.5	186.7
6	2354770		1	2	2	2	1	5.1	6.1	0.1	21.8	15.8	248.4		2	1	1	1	2	7	7.6	9.2	17.7	15.5	201.8
7	10093329		1	2	2	2	1	7	6	0.1	22	12	186.2		2	1	1	2	2	5.7	4.6	2.8	22.4	15.4	243.5
8	10132779		1	2	2	2	1	3.3	3.7	0.1	22.2	11.8	190.3		2	1	1	1	2	3.4	3.4	6	24.2	14.1	236.6
9	10133818		2	2	2	2	1	4.2	4.3	0.1	24.4	12.9	267.5		2	1	2	2	1	1.8	3.8	1.3	28.3	10.7	289
10	1207570		1	2	2	2	1	8.5	5.5	0.1	22.3	9.3	165.5		1	1	1	1	2	8	7.4	10.2	17.5	8.7	120.2
11	10146764		1	2	2	2	1	4.8	6	1	18.3	10.6	155.3		2	2	2	2	2	5.2	5	1.5	20.4	11.5	179
12	2397795		1	2	2	2	1	8.5	7	0.1	22.4	7.5	125.8		1	1	1	1	2	9.6	9.8	11.7	18.9	5.7	96.2
13	10137614		1	2	2	2	1	3.5	3.6	0.1	18.7	11.8	162.5		2	2	1	1	2	3.2	3.5	3.5	19.7	14.3	222.6
14	870190		1	2	2	2	1	4.8	5.2	0.4	18.9	12.9	163		2	1	1	1	2	8	7.7	6.9	13.7	13.4	147.1
15	2106099		1	2	2	2	1	5.2	5	1	23.8	11.4	206		2	1	1	1	2	9.3	10	10.3	20.8	12.8	181.7
16	467730		1	2	2	2	1	7	6.8	1.1	25	11.6	194.8		2	1	2	1	2	9.6	8.6	11.9	21	10.9	161.4
17	2512568		1	2	2	2	1	3.6	4.5	0.2	17.8	8.8	108		2	1	1	1	2	5.1	4.9	5	19.6	12.2	180.3
18	2314218		2	2	2	2	1	9.5	6	0.1	23.7	8.4	172.9		4	1	1	1	2	7.8	7.2	23.4	11.9	10.6	102.2
19	10321441		1	2	2	2	1	5.1	4.9	2.1	24.6	12.9	252.7		4	1	1	1	2	8.7	6.9	15.5	14.8	17.2	230.4
20	10113045		1	2	2	2	1	6.8	7.1	1.1	24.8	10.3	176		2	1	1	1	2	7.7	6.6	17.6	19.5	12.2	168.1
21	1021587		1	2	2	2	1	5.8	5.6	1.3	25.7	6.9	145.4		2	1	1	2	2	6.4	5.8	11	24.3	9.7	186.7
22	2100886		1	2	2	2	1	4.6	5.1	1	13.3	9.7	87.8		1	1	2	1	2	5.2	5.5	4.8	15.3	10.6	105.9
23	1009242		1	2	2	2	1	6.3	6.3	1.4	20.3	10.4	155.8		1	2	2	2	2	7.6	6.3	6.7	23.7	8.9	168.4
24	10079184		1	2	2	2	1	5.9	5.3	0.3	18.4	12.8	168.1		3	1	2	1	2	2.6	2.3	2.3	20.7	11.9	258.5
25	10029417		1	2	2	2	1	4.7	4.7	0.5	19.1	12.4	189		3	1	2	1	1	0.7	0.5	1	20.7	12.7	288.6
26	10126866		1	2	2	2	1	4.2	4.7	0.2	19.4	8.3	129.7		2	1	1	2	2	4.8	5	3.1	19.1	12.3	153.3
27	2288457		1	2	2	2	1	3.9	4.2	0.2	27	12	212.8		2	1	1	2	2	5.6	7.5	13.5	21	10.9	174.9
28	2233908		1	2	2	2	1	5.4	5.2	0.8	24.6	9.3	142		2	1	1	2	2	4.8	4.2	10.2	25.8	6.8	133.8
29	2102385		1	2	2	2	1	3.7	6	0.1	18.6	7.9	112.3		2	1	1	1	2	7.5	8.4	6.9	13.2	10	99.5
30	10090332		1	2	2	2	1	5.2	4.7	1	22.1	10.4	189.1		1	1	1	1	2	5.4	5.4	7	19.9	11.8	182.9
31	2577613		1	2	2	2	1	5.1	5.2	0.1	17.4	8.6	104.5		2	1	1	1	2	7.4	7.9	7.6	14.6	9.5	101.6
32	167871		1	2	2	2	1	5.4	5.5	0.7	18.8	9.2	124.6		2	1	1	1	2	5.8	5.8	6.5	17.7	9.9	136.8
33	10019808		1	2	2	2	1	5.5	5.3	0.9	2.1	13.1	237.6		1	1	2	2	2	5.3	5.6	3	24.7	13.3	239.1
34	10097293		1	2	2	2	1	4.8	5.1	0.3	21.1	11.7	179.2		1	1	1	1	2	5.3	5.4	5.3	21.4	14	264.8
35	10180825		1	2	2	2	1	7.5	7.1	0.1	23.5	11.2	195.6		1	1	1	1	2	6.4	6.1	6.1	23.7	12.5	213.2
36	10174775		1	2	2	1	1	3.4	3.6	0.2	15.9	7.9	93.1		2	1	1	1	2	3.2	3.7	6.5	3.7	4.2	91.2
37	2543129		1	2	2	1	1	4.9	4.8	0.9	14.3	7.1	67.9		1	1	2	1	2	5.3	5.6	1	16.9	5.9	77
38	2386521		1	2	2	2	1	6.3	5.9	0.1	21.7	12.2	197.5		3	1	1	2	2	5.2	5.3	2.4	23.8	13.9	245.9
39	2495336		1	2	2	2	1	3.3	3.3	0.1	17.7	12.3	137.9		2	1	1	1	2	4.3	4.4	4	16.1	13.6	151.9
40	10092348		1	2	2	2	1	5.7	5.7	0.1	23.6	12.8	180		2	2	2	2	2	4.6	5	2.2	27.5	11.7	260
41	2373497		2	2	2	2	1	4.2	5.2	0.3	18.3	11.3	130.5		2	1	2	1	2	6.9	7.2	5.4	17	12	149.7
42	2214045		1	2	2	2	1	4.5	4.8	0.2	16.9	11.2	137.6		2	1	1	1	2	4.3	4.4	2.4	17.4	13.2	161.2
43	2278230		2	2	2	2	1	6.7	5.7	0.2	15.7	6.8	95.3		2	1	2	1	2	9.1	7	1.3	16.3	6.1	100
44	10085478		1	2	2	2	1	3.4	4.4	0.2	17.2	10.5	135.5		2	1	1	1	2	4	4	4.7	17.2	14.1	184.9
45	2051309		1	2	2	1	1	4.1	5	0.3	18	10.4	128.3		1	1	1	1	2	4.7	5.1	5.4	17.4	11.4	117.4
46	2439604		1	2	2	2	1	4.6	4	0.1	16.1	8.6	99		2	1	1	1	2	6.6	5.9	5.3	15.2	9.3	102.5
47	10077659		1	2	2	2	1	4.5	4.7	1.2	16.1	9.7	124.2		2	1	2	2	2	6	6.4	1.2	17.4	9.9	140.1
48	2284303		1	2	2	2	1	6	6.3	1.3	18.2	9.4	116.5		2	1	1	1	2	6.5	7.1	6.2	15.8	9.3	103
49	2462944		1	2	2	2	1	4.6	4.9	0.2	18.9	12.2	148.7		2	1	1	1	2	5.5	5.6	4.9	18.1	30.3	184.5
50	10028419		1	2	2	2	1	7.8	7.4	0.2	16.4	9	108.6		1	1	1	1	2	6.5	7.1	1.4	16.9	9.4	98.4
51	10184942		1	2	2	2	1	5.2	5.5	0.2	22.2	12	194.5		1	2	2	2	2	5	5.4	2.2	24	11.1	211
52	2033242		1	2	2	2	1	6	5.8	0.2	19.5	7.8	96.4		2	1	2	2	2	7.7	7.4	0.4	20.7	7.1	117.5
53	2478433		2	2	2	2	1	6.9	7.2	0.2	26.9	10.8	224.7		2	2	2	2	2	7.2	7.3	0.5	27.4	10.5	220.7
54	2563688		1	2	2	2	1	5.5	5.1	2	23.5	12.5	165		2	1	1	1	2	5.1	5.4	9.1	24.4	11.9	230.4
55	10065818		1	2	2	2	1	3.3	3.2	0.3	20.6	13.1	204.2		1	1	1	1	2	4	4.3	7.1	20.1	13.1	191.9
56	2414517		1	2	2	2	1	6	5.9	0.3	22.5	10.3	130.3		1	1	2	1	2	7.1	7.3	4.4	21.8	9.2	139.6
57	10062800		1	2	2	2	1	4.3	4	0.1	24.4	13.5	230.8		3	1	1	2	2	5.8	5	6.1	25	12.2	225.8
58	2565205		1	2	2	2	1	3.5	3.2	0.2	14.1	12.3	104		2	1	2	1	2	4.9	4.9	1.5	17.7	12.8	175.8
59	2383458		1	2	2	2	1	4.9	5.2	1.9	24.7	8.4	144.1		2	1	1	1	2	6.2	6.6	9.6	21.5	12.9	145
60	2067189		1	2	2	2	1	3.2	4	0.3	21	14.9	220		2	1	1	1	2	4.7	4.7	2.7	20.9	15.9	255
61	1019937		1	2	2	2	1	3.7	4.4	0.5	16.2	10.5	110.4		2	1	1	2	2	4.3	4.7	3.7	18	12	156
62	2437444		1	2	2	2	1	3.6	3.8	0.3	20.5	13.3	186.8		3	1	1	1	2	5.3	5.3	6.1	17.9	15.4	216.6
63	10338851		1	2	2	2	1	4.9	4.5	1.7	22.6	12	192		4	1	1	2	2	6	6.6	18	13.5	11.3	107.8
64	2032390		1	2	2	2	1	4.6	4.6	0.2	19.2	11.8	143.8		2	1	1	1	2	4.3	4.8	6.1	17.2	15.5	200
65	10200489		1	2	2	2	1	4.3	4.7	0.5	15.7	6.4	73		2	1	2	1	2	4.6	5.3	1.6	16.4	6.5	107.9
66	2571560		1	2	2	2	1	4.9	5.2	0.3	16.4	11	127.6		3	1	1	2	2	6.8	7.2	2.2	18.3	17.3	224.7
67	2531355		1	2	2	2	1	2.2	2.1	0.1	34.9	14.3	346		2	1	1	2	2	5	5.3	11.2	13.5	14.2	357.6
68	2153047		1	2	2	2	1	6.8	6	1.4	22.8	8.2	133.5		1	1	1	2	2	7	7	8.6	23.6	9	148.9
69	2549390		1	2	2	1	1	5.1	5.1	0.1	17.4	8	94.5		2	1	1	1	2	4.7	5	8.4	17.1	8.8	107.4
70	2439611		1	2	2	2	1	4.2	4.6	0.2	17.7	10.4	128		2	1	2	1	2	5.9	5.9	1	18.5	12.3	150.3
71	2454443		1	2	2	2	1	5.1	5.5	0.1	18.8	10.7	128.1		1	1	2	1	2	5.6	5.9	5.6	15.6	12.8	117.8
72	2357858		1	2	2	2	1	5.1	4.7	0.1	22	9.9	130.8		2	1	2	1	2	6.4	6.3	9.7	19.4	12.3	177
73	2028456		1	2	2	2	1	3.6	4.2	0.1	19.4	10.3	141.2		1	2	2	1	2	3.6	4	0.2	21	11	139
74	2492088		1	2	2	2	1	3.4	3.3	0.1	20.5	13	185		2	1	2	1	2	5.3	4.7	3.8	21.7	12.9	236.5
75	10025082		1	2	2	2	1	5.7	5.5	0.1	18.2	9.2	124.3		2	1	1	1	2	9.3	5.8	7.9	13.1	11.3	153.3
76	10026161		1	2	2	2	1	3.9	4.5	0.1	20.3	11.7	161		2	1	1	1	2	5.1	5.5	5.7	17.7	12.1	168
77	2577613		1	2	2	1	1	5.6	5.5	0.1	16.2	8.3	72.5		1	1	1	1	2	8.8	7.7	4.3	17	8.1	87.8
78	2219762		1	2	2	1	1	8.2	7.4	0.1	27.3	9.6	172.8		2	1	1	1	2	6.4	6.2	12.4	24.3	13	239.5
79	2550428		1	2	2	2	1	4.7	4.3	0.1	26	12	211.8		2	1	1	2	2	5.7	5.8	8.5	21.5	12.7	211.1
80	2284555		1	2	2	2	1	4.5	5.8	0.1	16.4	8.2	100.8		1	2	2	2	2	5	5.9	0.8	16.1	8.7	97.4
81	2585897		1	2	2	2	1	3.8	4.2	1.7	23.1	15.5	230.3		2	1	1	1	2	5.7	5.8	9.7	18.3	19.4	251.5
82	2073424		1	2	2	2	1	5.1	5	0.7	21.4	10.6	166		1	1	2	2	2	5.8	5.4	5.4	21.4	10.9	155.3
83	2561722		1	2	2	2	1	4	4.1	1.4	29.2	11.3	228.9		2	1	1	1	2	4.6	4.8	12.8	21.4	13.4	234.8
84	344017		1	2	2	2	1	4.6	4.9	0.1	25.2	14	240.8		2	1	1	1	2	5.8	6.2	8.2	23.6	14.7	275.3
85	10316314		1	2	2	2	1	3.7	4.2	0.8	23.4	15.3	233.7		1	1	1	2	2	5.3	5.6	5.7	23.4	14.1	245
86	2073386		1	2	2	2	1	5.7	6.2	0.6	21	8.8	104.2		3	1	1	1	2	4.8	4.1	7.1	20.4	12.1	169.6
87	67061		1	2	2	2	1	5.7	5.1	0.1	21.3	10.2	141		2	1	1	2	2	6.7	7	3.8	20.9	9.7	140
88	634885		1	2	2	2	1	5.6	4.9	0.9	14.8	8	68.2		1	1	1	1	2	7.4	6.5	4.1	10.8	7.4	52.3
89	10303197		1	2	2	2	1	5.3	5.6	1.8	24.5	11.6	196.7		1	1	1	1	2	6.2	6.7	9	23.4	9.6	189.1
90	452401		1	2	2	1	1	4.7	4.4	1.6	17.6	7.1	89.3		2	1	1	1	2	6.1	5.9	8.7	15.5	6.9	74.2
91	10297361		1	2	2	2	1	7	6.2	0.1	24.3	7.9	126.8		2	1	1	2	2	4.9	4.2	4.7	23.4	8.4	151
92	10285831		1	2	2	2	1	6.5	6	0.7	24	9.6	178.2		2	1	2	2	2	6.4	6.3	7.3	21.9	9.3	165.2
93	2538246		1	2	2	2	1	4.3	4.2	1.3	22.4	12	171.5		2	1	1	1	2	5.8	5.5	7.2	17.6	13.6	223.1
94	10320725		1	2	2	2	1	6.4	6	0.3	19	8.2	133.1		3	1	1	2	2	5.4	4.4	2.2	20.8	14.3	187.4
95	1009242		1	2	2	2	1	5.5	5.5	1.1	23	10	158.1		2	1	1	2	2	7.1	7.1	6.8	21.1	10	151.7

## Sheet: VERTEBRAL LEVEL
SR.NO.	MRN	L.vert.level
1	10021337	4low ep
2	2414640	3low ep
3	2253235	5up EP
4	662499	4mid
5	2494692	6mid
6	2354770	5up EP
7	10093329	4up EP
8	10132779	3loEP
9	10133818	6up EP
10	1207570	5.6 disc
11	10146764	4low EP
12	2397795	5upep
13	10137614	4mid
14	870190	5lowep
15	2106099	5up EP
16	467730	5upep
17	2512568	4upep
18	2314218	5lowep
19	10321441	4upep
20	10113045	5upep
21	1021587	4low ep
22	2100886	4mid
23	1009242	4.5disc
24	10079184	5lowep
25	10029417	3lowep
26	10126866	3lowep
27	2288457	4mid
28	2233908	5mid
29	2102385	4upep
30	10090332	4.5disc
31	2577613	4upep
32	167871	4upep
33	10019808	5.6disc
34	10097293	4upep
35	10180825	4low ep
36	10174775	4upep
37	2543129	3.4disc
38	2386521	4mid
39	2495336	4upep
40	10092348	6lowep
41	2373497	4lowep
42	2214045	4low ep
43	2278230	4mid
44	10085478	4mid
45	2051309	4mid
46	2439604	4low ep
47	10077659	4.5disc
48	2284303	4.5disc
49	2462944	5lowep
50	10028419	4mid
51	10184942	6up EP
52	2033242	4upep
53	2478433	5.6 disc
54	2563688	5.6 disc
55	10065818	5.6 disc
56	2414517	5lowep
57	10062800	5upep
58	2565205	5upep
59	2383458	4.5disc
60	2067189	4.5disc
61	1019937	3low ep
62	2437444	3low ep
63	10338851	5lowep
64	2032390	4up EP
65	10200489	4.5 disc
66	2571560	4lowep
67	2531355	4mid
68	2153047	5lowep
69	2549390	4up EP
70	2439611	5up EP
71	2454443	5up EP
72	2357858	4.5disc
73	2028456	4mid
74	2492088	4lowep
75	10025082	3low ep
76	10026161	4low ep
77	2577613	4low ep
78	2219762	5up EP
79	2550428	4.5disc
80	2284555	4.5 disc
81	2585897	5mid
82	2073424	5.6disc
83	2561722	4low ep
84	344017	4.5disc
85	10316314	5.6 disc
86	2073386	3.4 disc
87	67061	5mid
88	634885	5up ep
89	10303197	6up ep
90	452401	3up ep
91	10297361	5low ep
92	10285831	5.6 disc
93	2538246	4upep
94	10320725	5.6 disc
95	1009242	5upep

## Sheet: CODING
	L.shape	L.fat	L.Thy.cart	L.add.st.		R.shape	R.fat	R.Thy.cart	R.add.st.
	1=pear	1=yes	1=open	1=yes		1=pear	1=yes	1=open	1=yes
	2=oval	2=no	2=close	2=no		2=oval	2=no	2=close	2=no
	3=mushroom					3=mushroom
	4=round					4=round
	GENDER			vert.level change	shape change			L.ant comm.Ab			R.ant comm.Ab
	1= male			1=yes	1=yes			1=normal (≤ 2.1mm)			1=normal (≤ 2.1mm)
	2= female			2=no	2=no			2=thick (> 2.1mm)			2=thick (> 2.1mm)
	L.laryngeal		R.routine
	parallel plane		non-parallel plane
